# Supplementary material for: Evaluation of Ultra–High–Pressure Sterilization in Terms of Bactericidal Effect, Qualities, and Shelf Life of ‘Xinli No. 7’ (Pyrus sinkiangensis) Pear Juice
Source: Foods. 2023 Jul 18;12(14):2729. doi: 10.3390/foods12142729 (PMC10379016; doi:10.3390/foods12142729)
Supplement: Supplementary file 1 [file foods-12-02729-s001.zip]

Archive with 1 entries (1 files):
- foods-2460527-supplementary.pdf
